# Supplementary material for: Paediatric Deep Neck Infection—The Risk of Needing Intensive Care
Source: Children (Basel). 2022 Jun 29;9(7):979. doi: 10.3390/children9070979 (PMC9315740; doi:10.3390/children9070979)
Supplement: Supplementary file 1 [file children-09-00979-s001.zip]

Archive with 1 entries (1 files):
- children-1754042-supplementary.pdf
